# Supplementary material for: Immune Recognition of Citrullinated Proteoglycan Aggrecan Epitopes in Mice with Proteoglycan-Induced Arthritis and in Patients with Rheumatoid Arthritis
Source: PLoS One. 2016 Jul 28;11(7):e0160284. doi: 10.1371/journal.pone.0160284 (PMC4965111; doi:10.1371/journal.pone.0160284)
Supplement: S1 Table — (XLSX) [file pone.0160284.s005.xlsx]

## Sheet: Human PG and Ova peptides
S1 Table. Amino acid sequences of arginine (R)- and citrulline (Cit) -containing
peptide pairs used in the study
	Arginine-containing human PG peptides		Citrulline-containing human PG peptides
Peptide pair	Peptide ID	Amino acid sequence	Peptide ID	Amino acid sequence
P1	R1	LSVSIPQPSPLRVLL	Cit1	LSVSIPQPSPL{Cit}VLL
P2	R2	SIPQPSPLRVLLGTS	Cit2	SIPQPSPL{Cit}VLLGTS
P3	R3	QPSPLRVLLGTSLTI	Cit3	QPSPL{Cit}VLLGTSLTI
P4	R4	PLRVLLGTSLTIPCY	Cit4	PL{Cit}VLLGTSLTIPCY
P5	R5	TTAPSTAPLAPRIKW	Cit5	TTAPSTAPLAP{Cit}IKW
P6	R6	PSTAPLAPRIKWSRV	Cit6	PSTAPLAP{Cit}IKWSRV
P7	R7	APLAPRIKWSRVSKE	Cit7	APLAP{Cit}IKWSRVSKE
P8	R8	APRIKWSRVSKEKEV	Cit8	AP{Cit}IKWSRVSKEKEV
P9	R9	IKWSRVSKEKEVVLL	Cit9	IKWS{Cit}VSKEKEVVLL
P10	R10	KEKEVVLLVATEGRV	Cit10	KEKEVVLLVATEG{Cit}V
P11	R11	EVVLLVATEGRVRVN	Cit11	EVVLLVATEG{Cit}VRVN
P12	R12	LLVATEGRVRVNSAY	Cit12	LLVATEG{Cit}VRVNSAY
P13	R13	ATEGRVRVNSAYQDK	Cit13	ATEG{Cit}VRVNSAYQDK
P14	R14	GRVRVNSAYQDKVSL	Cit14	G{Cit}VRVNSAYQDKVSL
P15	R15	PSDATLEVQSLRSND	Cit15	PSDATLEVQSL{Cit}SND
P16	R16	ATLEVQSLRSNDSGV	Cit16	ATLEVQSL{Cit}SNDSGV
P17	R17	EVQSLRSNDSGVYRC	Cit17	EVQSL{Cit}SNDSGVYRC
P18	R18	SLRSNDSGVYRCEVM	Cit18	SL{Cit}SNDSGVYRCEVM
P19	R19	SNDSGVYRCEVMHGI	Cit19	SNDSGVY{Cit}CEVMHGI
P20	R20	SGVYRCEVMHGIEDS	Cit20	SGVY{Cit}CEVMHGIEDS
P21	R21	YRCEVMHGIEDSEAT	Cit21	Y{Cit}CEVMHGIEDSEAT
P22	R22	EVVVKGIVFHYRAIS	Cit22	EVVVKGIVFHY{Cit}AIS
P23	R23	VKGIVFHYRAISTRY	Cit23	VKGIVFHY{Cit}AISTRY
P24	R24	IVFHYRAISTRYTLD	Cit24	IVFHY{Cit}AISTRYTLD
P25	R25	HYRAISTRYTLDFDR	Cit25	HY{Cit}AISTRYTLDFDR
P26	R26	AISTRYTLDFDRAQR	Cit26	AIST{Cit}YTLDFDRAQR
P27	R27	TRYTLDFDRAQRACL	Cit27	TRYTLDFD{Cit}AQRACL
P28	R28	TLDFDRAQRACLQNS	Cit28	TLDFD{Cit}AQRACLQNS
P29	R29	FDRAQRACLQNSAII	Cit29	FD{Cit}AQRACLQNSAII
P30	R30	AQRACLQNSAIIATP	Cit30	AQ{Cit}ACLQNSAIIATP
P31	R31	CDAGWLADQTVRYPI	Cit31	CDAGWLADQTV{Cit}YPI
P32	R32	GWLADQTVRYPIHTP	Cit32	GWLADQTV{Cit}YPIHTP
P33	R33	ADQTVRYPIHTPREG	Cit33	ADQTV{Cit}YPIHTPREG
P34	R34	TVRYPIHTPREGCYG	Cit34	TV{Cit}YPIHTPREGCYG
P35	R35	YPIHTPREGCYGDKD	Cit35	YPIHTP{Cit}EGCYGDKD
P36	R36	HTPREGCYGDKDEFP	Cit36	HTP{Cit}EGCYGDKDEFP
P37	R37	CYGDKDEFPGVRTYG	Cit37	CYGDKDEFPGV{Cit}TYG
P38	R38	DKDEFPGVRTYGIRD	Cit38	DKDEFPGV{Cit}TYGIRD
P39	R39	EFPGVRTYGIRDTNE	Cit39	EFPGV{Cit}TYGIRDTNE
P40	R40	GVRTYGIRDTNETYD	Cit40	GV{Cit}TYGIRDTNETYD
P41	R41	TYGIRDTNETYDVYC	Cit41	TYGI{Cit}DTNETYDVYC
P42	R42	IRDTNETYDVYCFAE	Cit42	I{Cit}DTNETYDVYCFAE
P43	R43	KFTFQEAANECRRLG	Cit43	KFTFQEAANEC{Cit}RLG
P44	R44	FQEAANECRRLGARL	Cit44	FQEAANEC{Cit}RLGARL
P45	R45	AANECRRLGARLATT	Cit45	AANEC{Cit}RLGARLATT
P46	R46	ECRRLGARLATTGQL	Cit46	EC{Cit}RLGARLATTGQL
P47	R47	RLGARLATTGQLYLA	Cit47	RLGA{Cit}LATTGQLYLA
P48	R48	ARLATTGQLYLAWQA	Cit48	A{Cit}LATTGQLYLAWQA
P49	R49	MDMCSAGWLADRSVR	Cit49	MDMCSAGWLAD{Cit}SVR
P50	R50	CSAGWLADRSVRYPI	Cit50	CSAGWLAD{Cit}SVRYPI
P51	R51	GWLADRSVRYPISKA	Cit51	GWLAD{Cit}SVRYPISKA
P52	R52	ADRSVRYPISKARPN	Cit52	AD{Cit}SVRYPISKARPN
P53	R53	SVRYPISKARPNCGG	Cit53	SVRYPISKA{Cit}PNCGG
P54	R54	YPISKARPNCGGNLL	Cit54	YPISKA{Cit}PNCGGNLL
P55	R55	SKARPNCGGNLLGVR	Cit55	SKA{Cit}PNCGGNLLGVR
P56	R56	RPNCGGNLLGVRTVY	Cit56	RPNCGGNLLGV{Cit}TVY
P57	R57	CGGNLLGVRTVYVHA	Cit57	CGGNLLGV{Cit}TVYVHA
P58	R58	NLLGVRTVYVHANQT	Cit58	NLLGV{Cit}TVYVHANQT
P59	R59	GVRTVYVHANQTGYP	Cit59	GV{Cit}TVYVHANQTGYP
P60	R60	ANQTGYPDPSSRYDA	Cit60	ANQTGYPDPSS{Cit}YDA
P61	R61	TGYPDPSSRYDAICY	Cit61	TGYPDPSS{Cit}YDAICY
P62	R62	PDPSSRYDAICYTGE	Cit62	PDPSS{Cit}YDAICYTGE
P63	R63	SSRYDAICYTGEDFV	Cit63	SS{Cit}YDAICYTGEDFV
P64	R64	PDMELPLPRNITEGE	Cit64	PDMELPLP{Cit}NITEGE
	Arginine-containing ovalbumin peptides		Citrulline-containing ovalbumin peptides
Peptide pair	Peptide ID	Amino acid sequence	Peptide ID	Amino acid sequence
OP1	OR1	DSTRTQINKVVRFDK	OCit1	DST{Cit}TQINKVVRFDK
OP2	OR2	HSSLRDILNQITKPN	OCit2	HSSL{Cit}DILNQITKPN
OP3	OR3	SLASRLYAEERYPIL	OCit3	SLAS{Cit}LYAEERYPIL
OP4	OR4	QTAADQARELINSWV	OCit4	QTAADQA{Cit}ELINSWV
OP5	OR5	GIIRNVLQPSSVDSQ	OCit5	GII{Cit}NVLQPSSVDSQ
OP6	OR6	MYQIGLFRVASMASE	OCit6	MYQIGLF{Cit}VASMASE
OP7	OR7	LPRMKMEEKYNLTSV	OCit7	LP{Cit}MKMEEKYNLTSV
OP8	OR8	AAHAEINEAGREVVG	OCit8	AAHAEINEAG{Cit}EVVG
